# Supplementary material for: Genetic and clinical profile of high myopia patients with rhegmatogenous retinal detachment
Source: Front Genet. 2025 Apr 9;16:1485874. doi: 10.3389/fgene.2025.1485874 (PMC12014733; doi:10.3389/fgene.2025.1485874)
Supplement: Supplementary file 1 [file DataSheet1.xlsx]

## Sheet: RetNet
List of RetNet Genes
No.	Gene
1	ABCA4
2	ABCC6
3	ABHD12
4	ACBD5
5	ACO2
6	ADAM9
7	ADAMTS18
8	ADGRA3
9	ADGRV1
10	ADIPOR1
11	AFG3L2
12	AGBL5
13	AHI1
14	AHR
15	AIPL1
16	ALMS1
17	ARHGEF18
18	ARL2BP
19	ARL3
20	ARL6
21	ARSG
22	ASRGL1
23	ATF6
24	ATXN7
25	BBIP1
26	BBS1
27	BBS10
28	BBS12
29	BBS2
30	BBS4
31	BBS5
32	BBS7
33	BBS9
34	BEST1
35	C12orf65
36	C1QTNF5
37	C21orf2
38	C8orf37
39	CA4
40	CABP4
41	CACNA1F
42	CACNA2D4
43	CAPN5
44	CC2D2A
45	CCT2
46	CDH23
47	CDH3
48	CDHR1
49	CEP164
50	CEP19
51	CEP250
52	CEP290
53	CEP78
54	CERKL
55	CFH
56	CHM
57	CIB2
58	CLCC1
59	CLN3
60	CLRN1
61	CLUAP1
62	CNGA1
63	CNGA3
64	CNGB1
65	CNGB3
66	CNNM4
67	COL11A1
68	COL2A1
69	COL9A1
70	CRB1
71	CRX
72	CSPP1
73	CTNNA1
74	CWC27
75	CYP4V2
76	DHDDS
77	DHX38
78	DMD
79	DRAM2
80	DTHD1
81	DYNC2H1
82	DYNC2I2
83	EFEMP1
84	ELOVL1
85	ELOVL4
86	EMC1
87	ENSA
88	ESPN
89	EXOSC2
90	EYS
91	FAM161A
92	FLVCR1
93	FSCN2
94	FZD4
95	GDF6
96	GNAT1
97	GNAT2
98	GNB3
99	GNPTG
100	GPR179
101	GRK1
102	GRM6
103	GUCA1A
104	GUCA1B
105	GUCY2D
106	HARS
107	HGSNAT
108	HK1
109	HMCN1
110	HMX1
111	IDH3B
112	IFT140
113	IFT172
114	IFT27
115	IFT81
116	IMPDH1
117	IMPG1
118	IMPG2
119	INPP5E
120	INVS
121	IQCB1
122	ITM2B
123	JAG1
124	KCNJ13
125	KCNV2
126	KIAA1549
127	KIF11
128	KIF3B
129	KIZ
130	KLHL7
131	KSS
132	LAMA1
133	LCA5
134	LHON
135	LRAT
136	LRIT3
137	LRP5
138	LZTFL1
139	MAK
140	MAPKAPK3
141	MERTK
142	MFN2
143	MFRP
144	MFSD8
145	MIEF1
146	MIR204
147	MKKS
148	MKS1
149	MT-ATP6
150	MT-TH
151	MT-TL1
152	MTTP
153	MT-TP
154	MT-TS2
155	MVK
156	MYO7A
157	NBAS
158	NDP
159	NEK2
160	NEUROD1
161	NMNAT1
162	NPHP1
163	NPHP3
164	NPHP4
165	NR2E3
166	NR2F1
167	NRL
168	NYX
169	OAT
170	OFD1
171	OPA1
172	OPA3
173	OPN1LW
174	OPN1MW
175	OPN1SW
176	OTX2
177	PANK2
178	PAX2
179	PCARE
180	PCDH15
181	PCYT1A
182	PDE6A
183	PDE6B
184	PDE6C
185	PDE6G
186	PDE6H
187	PDZD7
188	PEX1
189	PEX2
190	PEX7
191	PGK1
192	PHYH
193	PITPNM3
194	PLA2G5
195	PLK4
196	PNPLA6
197	POC1B
198	POC5
199	POMGNT1
200	PPT1
201	PRCD
202	PRDM13
203	PROM1
204	PROS1
205	PRPF3
206	PRPF31
207	PRPF4
208	PRPF6
209	PRPF8
210	PRPH2
211	PRPS1
212	RAB28
213	RAX2
214	RB1
215	RBP3
216	RBP4
217	RCBTB1
218	RD3
219	RDH11
220	RDH12
221	RDH5
222	REEP6
223	RGR
224	RGS9
225	RGS9BP
226	RHO
227	RIMS1
228	RIMS2
229	RLBP1
230	ROM1
231	RP1
232	RP1L1
233	RP2
234	RP9
235	RPE65
236	RPGR
237	RPGRIP1
238	RPGRIP1L
239	RTN4IP1
240	SAG
241	SAMD11
242	SDCCAG8
243	SEMA4A
244	SLC24A1
245	SLC25A46
246	SLC4A7
247	SLC7A14
248	SNRNP200
249	SPATA7
250	SPP2
251	TEAD1
252	TIMM8A
253	TIMP3
254	TMEM126A
255	TMEM216
256	TMEM237
257	TOPORS
258	TREX1
259	TRIM32
260	TRNT1
261	TRPM1
262	TSPAN12
263	TTC8
264	TTLL5
265	TTPA
266	TUB
267	TUBGCP4
268	TUBGCP6
269	TULP1
270	UNC119
271	USH1C
272	USH1G
273	USH2A
274	VCAN
275	WDPCP
276	WDR19
277	WFS1
278	WHRN
279	ZNF408
280	ZNF423
281	ZNF513

## Sheet: Sysnomic  high myopia
List of genes related to syndromic high myopia
No.	Genes
1	A2ML1
2	ABCC6
3	ADAMTS10
4	ADAMTS17
5	ADAMTS18
6	ADAMTS2
7	ADAMTSL4
8	AGK
9	ALDH18A1
10	ARL6
11	ASXL1
12	ATP6V0A2
13	B3GALNT2
14	B3GALT6
15	B3GLCT
16	BBS1
17	BBS10
18	BBS12
19	BBS2
20	BBS4
21	BBS5
22	BBS7
23	BBS9
24	BFSP2
25	BMP4
26	BRAF
27	C12orf57
28	C21orf2
29	C8orf37
30	CACNA1F
31	CANT1
32	CBL
33	CBS
34	CEP290
35	CHMP1A
36	CHST14
37	CLDN16
38	CLDN19
39	CNGB3
40	COL11A1
41	COL18A1
42	COL2A1
43	COL4A1
44	COL4A3
45	COL4A5
46	COL5A1
47	COL9A1
48	COL9A2
49	COX7B
50	CRYBA2
51	CYP4V2
52	DAG1
53	ELOVL4
54	EPHA2
55	ERBB3
56	EXOSC2
57	FAM111A
58	FBN1
60	FBN2
61	FGFR3
62	FKBP14
63	FKRP
64	FKTN
65	GJA1
66	GJC2
67	GNB3
68	GNPTAG
69	GPR143
70	GPR179
71	GRM6
72	GZF1
73	HACE1
74	HDAC8
75	HRAS
76	HSPG2
77	IFIH1
78	IFT122
79	IRX5
80	JAG1
81	KCNH1
82	KCNV2
83	KDM5C
84	KIF11
85	KRAS
86	LAMA1
87	LAMB2
88	LAMP2
89	LRIT3
90	LRP2
91	LTBP2
92	LZTFL1
93	MAGEL2
94	MAP2K1
95	MAP2K2
96	MBD5
97	MKKS
98	MKS1
99	MYOC
100	NBAS
101	NDN
102	NDUFB11
103	NIPBL
104	NONO
105	NRAS
106	NYX
107	OAT
108	OCA2
109	OPN1LW
110	OPN1MW
111	OPTN
112	OTX2
113	P3H2
114	PACS1
115	PAX2
116	PIK3R1
117	PITX3
118	PLOD1
119	PLOD3
120	POGZ
121	POLR1C
122	POLR3A
123	POLR3B
124	POMGNT1
125	POMT1
126	POMT2
127	PRDM5
128	PTEN
129	PTPN11
130	RAB28
131	RAF1
132	RAI1
133	RIT1
134	RP1
135	RP2
136	RPGR
137	RPL10
138	SDCCAG8
139	SETD5
140	SHOC2
141	SKI
142	SLC24A1
143	SLITRK6
144	SMARCAL1
145	SMS
146	SNRPN
147	SOS1
148	SOX5
149	SPRED1
150	TBC1D24
151	TBC1D7
152	TCF4
153	TEAD1
154	TFAP2A
155	TGFBR1
156	TGFBR2
157	THOC6
158	TIMM8A
159	TMEM67
160	TRAPPC11
161	TRIM32
162	TTC8
163	TTC8
164	TUB
165	TULP1
166	TYR
167	UBE3A
168	UBE3B
169	USP9X
170	VCAN
171	VPS13B
172	VSX1
173	WAC
174	WDPCP
175	WDR19
176	ZNF408
177	ZNF469
178	ZSWIM6

## Sheet: Nonsyndromic high myopia
List of genes related to non-syndromic high myopia
No.	Genes
1	ARR3
2	BSG
3	PRIMPOL
4	CPSF1
5	ZNF644
6	LEPREL1
7	SLC39A5
8	LRPAP1
9	SCO2
10	OPN1LW
11	P4HA2
12	TIMP4
13	FGF10
14	GLRA2
15	PSMD3
16	VIPR2
17	PDE4B
18	FGF10
19	CCDC66
20	TNFRSF21
21	GJD2
22	HNRNPH1
23	PDE4B

## Sheet: Retinal detachment
List of rhegmatogenous retinal detachment-related genes
No.	Gene
1	ADAMTS18
2	ADAMTSL4
3	BMP4
4	CHST14
5	COL11A1
6	COL18A1
7	COL2A1
8	COL3A1
9	COL9A1
10	COL9A2
11	COL9A3
12	FBN1
13	FZD4
14	GZF1
15	KCNJ13
16	KIF11
17	LRP2
18	LRP5
19	LRPAP1
20	OAT
21	P3H1
22	P3H2
23	PLOD1
24	PLOD3
25	RS1
26	TINF2
27	TSPAN12
28	VCAN
29	XYLT2
